# Supplementary material for: 12 Months Persistent Immunogenicity after Hepatitis B Vaccination in Patients with Type 2 Diabetes and Immunogenicity of Revaccination in Non-Responders: An Open-Label Randomized Controlled Trial
Source: Vaccines (Basel). 2021 Nov 29;9(12):1407. doi: 10.3390/vaccines9121407 (PMC8705985; doi:10.3390/vaccines9121407)
Supplement: Supplementary file 1 [file vaccines-09-01407-s001.zip]

Archive with 1 entries (1 files):
- vaccines-1450102-supplementary.pdf
